# Supplementary material for: Improving disseminated histoplasmosis diagnosis in HIV/AIDS patients in Suriname: The role of a urine lateral flow assay
Source: PLoS Negl Trop Dis. 2024 Jun 28;18(6):e0012272. doi: 10.1371/journal.pntd.0012272 (PMC11239104; doi:10.1371/journal.pntd.0012272)
Supplement: S1 Table — (XLSX) [file pntd.0012272.s001.xlsx]

## Sheet: HistoAgVersion7
Study Nr	Case; 0 = control, 1 = case	Sex; 0 = male, 1 = female	Age	Fever; 0 = no, 1 = yes, 9 = unknown	Pancytopenia; 0 = no, 1 = yes, 9 = unknown	Weight loss; 0 = no, 1 = yes, 9 = unknown	Skin disorders; 0 = no, 1 = yes, 9 = unknown	Abnormalities Chest Xray; 0 = no, 1 = yes, 9 = unknown	Lymphadenopathy; 0 = no, 1 = yes, 9 = unknown	Hepatosplenomegaly; 0 = no, 1 = yes, 9 = unknown	Cough; 0 = no, 1 = yes, 9 = unknown	Diarrhea; 0 = no, 1 = yes, 9 = unknown	Oral Candidiasis; 0 = no, 1 = yes, 9 = unknown	Headache; 0 = no, 1 = yes, 9 = unknown	Abdominal pain; 0 = no, 1 = yes, 9 = unknown	Contact drppings; 0 = no, 1 = yes, 9 = unknown	Latest CD4 (≤3 months before inclusion)	Lowest CD4 (ever measured)	VL group; 0 = ≤1000 copies/ml, 1 = > 1000 copies/ml, 9 = unknown	ART; 0 = never, 1 = yes, 2 = stopped, 9 = unkonw	Buffy coat; 0 = negative, 1 = positive, 9 = unknown	Histoplasmosis LFA; 0 = negative, 1 = positive, 9 = unknown	Histoplasmosis treated; 0 = no, 1 = yes, 9 = unknown	Survival at 8 months; 0 = dead, 1 = alive, 9 = unknown
A035	0	0	53	0	0	1	0	9	0	0	0	0	1	1	0	1			1	0	0	1	0	1
A057	0	0	51	0	0	1	0	9	1	0	0	1	0	0	1	0		103	1	2	0	1	0	1
A097	0	1	32	0	0	1	1	0	0	0	1	1	1	1	1	1	112	112	1	0	0	1	0	1
A005	0	1	56	0	1	1	0	9	0	9	0	0	0	0	1	0		38	1	2	0	0	0	1
A010	0	1	27	0	0	1	0	0	0	0	1	0	0	0	1	0		307	1	2	9	0	0	1
A011	0	1	63	1	0	0	0	9	0	0	0	1	0	0	1	0			1	0	9	0	0	1
A014	0	1	32	0	0	0	0	9	0	9	0	0	0	0	0	0		29	1	2	9	0	0	1
A021	0	0	34	0	0	0	1	0	0	0	0	0	0	1	0	0		321	1	2	0	0	0	1
A023	0	0	52	0	0	1	0	0	0	1	0	0	0	0	1	0			1	0	0	0	0	1
A026	0	0	32	0	0	0	0	1	1	0	0	0	0	0	0	0		172	1	2	0	0	0	1
A027	0	1	56	0	0	1	0	1	0	0	1	0	0	0	1	0			0	0	0	0	0	1
A028	0	1	42	0	1	1	0	0	0	0	1	0	0	0	0	0		91	1	2	0	0	0	1
A032	0	1	36	0	1	1	0	0	0	0	0	0	0	1	1	0		159	1	2	0	0	0	1
A033	0	1	46	0	0	1	0	1	0	0	1	0	0	0	0	0		111	1	2	0	0	0	1
A036	0	1	36	0	0	1	0	0	0	0	1	0	0	0	0	0		862	0	1	0	0	0	1
A040	0	0	57	0	0	1	0	0	0	1	1	0	0	0	0	0			0	0	0	0	0	1
A049	0	1	35	0	1	0	0	9	0	9	0	0	0	0	0	0		27	1	2	9	0	0	1
A051	0	1	28	0	0	1	1	9	0	0	0	0	0	0	0	0		40	1	9	0	0	0	1
A053	0	1	15	0	0	0	0	0	1	9	0	0	0	1	0	1		286	1	2	0	0	0	1
A054	0	1	54	9	0	1	0	0	9	0	9	9	9	9	1	0			9	0	0	0	0	1
A055	0	0	53	0	1	1	0	0	9	0	0	0	1	0	0	9		38	1	2	0	0	0	1
A064	0	1	66	0	0	1	0	0	0	0	0	1	0	1	1	0		303	1	9	0	0	0	1
A068	0	1	37	0	0	1	0	0	0	0	0	0	0	0	0	0		88	1	9	9	0	0	1
A072	0	1	34	0	0	1	0	0	1	0	0	0	0	0	0	0			9	0	9	0	0	1
A075	0	0	48	1	0	1	9	0	0	0	1	0	9	0	0	0		70	1	2	0	0	0	1
A076	0	0	45	0	0	0	1	9	1	0	1	0	0	0	0	1		37	1	2	9	0	0	1
A077	0	0	29	1	0	1	0	0	0	0	1	1	0	1	0	0		36	9	2	0	0	0	1
A083	0	0	34	0	0	1	0	9	0	0	1	0	1	1	0	0		17	1	2	9	0	0	1
A084	0	0	60	1	1	0	0	0	0	0	0	1	0	0	0	0		95	1	2	9	0	0	1
A085	0	0	22	0	1	0	1	9	0	0	0	0	0	0	0	1			1	0	9	0	0	1
A086	0	1	70	0	0	1	0	1	0	0	1	0	0	0	0	0		45	0	2	0	0	0	1
A087	0	0	58	1	0	1	0	0	0	0	1	1	1	1	1	1	71	71	1	0	0	0	0	1
A089	0	0	30	0	0	1	0	0	0	1	0	1	1	1	0	0	74	74	1	0	0	0	0	1
A090	0	1	31	0	0	1	0	0	0	0	0	1	0	0	0	1	39	39	1	2	9	0	0	1
A094	0	0	41	0	0	0	0	0	0	1	0	0	0	1	0	0		88	9	2	0	0	0	1
A095	0	0	28	0	0	0	0	0	1	0	1	0	0	0	0	9			1	0	0	0	0	1
A096	0	1	37	0	0	1	0	1	0	0	1	0	1	0	0	0	36	36	1	2	0	0	0	1
A107	0	0	29	0	0	1	0	0	0	0	1	1	0	1	1	1	70	70	1	0	0	0	1	1
A110	0	0	56	0	0	1	0	0	0	0	1	1	0	0	0	9	78	78	1	0	0	0	0	1
A071	0	1	45	0	0	0	0	0	1	1	0	0	0	0	1	0			0	9	9	0	0	0
A008	1	0	42	1	1	1	0	0	0	1	1	0	0	0	1	0		180	1	2	0	1	1	1
A017	1	0	41	1	1	1	0	0	1	1	1	1	0	1	0	1		285	1	2	1	1	1	1
A046	1	0	40	1	1	1	0	0	1	1	1	0	0	0	1	0		10	9	2	1	1	1	1
A047	1	0	39	1	9	1	1	9	1	9	1	0	1	0	1	0		23	9	2	9	1	0	1
A056	1	0	18	1	1	1	0	0	1	0	0	0	0	0	1	1			1	0	0	1	1	1
A061	1	0	32	1	1	1	0	0	0	0	1	0	0	0	0	9		98	0	2	0	1	0	1
A062	1	0	46	1	1	1	0	1	0	1	1	0	1	0	0	0			1	0	0	1	1	1
A065	1	0	25	1	1	1	1	0	1	0	0	1	1	0	0	0	77	77	1	0	0	1	0	1
A092	1	1	25	1	0	1	1	0	1	0	1	1	1	1	0	0	26	26	1	0	0	1	0	1
A099	1	0	53	1	1	1	0	0	0	1	0	0	0	1	0	1	33	33	1	2	0	1	0	1
A108	1	0	24	1	1	1	1	0	0	1	0	1	1	0	0	0	27	27	1	0	0	1	1	1
A003	1	0	33	0	1	1	1	9	0	0	0	1	1	0	0	9		216	1	0	0	0	0	1
A004	1	0	41	1	0	1	1	1	9	1	1	1	1	0	0	9		12	1	2	0	0	1	1
A006	1	0	38	1	1	1	0	1	9	9	1	0	1	0	0	0			1	0	0	0	1	1
A009	1	1	51	0	0	1	0	1	0	1	0	1	0	0	1	0			1	0	0	0	0	1
A012	1	1	22	0	1	1	1	9	1	1	1	1	0	0	0	1			1	0	0	0	0	1
A016	1	0	53	0	1	1	1	9	0	1	0	0	0	0	0	1		82	1	2	0	0	0	1
A018	1	0	35	0	1	1	0	0	0	1	0	0	0	0	1	0		333	9	0	0	0	1	1
A019	1	0	69	1	1	1	1	1	1	1	1	1	0	0	0	0		24	9	2	0	0	1	1
A020	1	0	47	1	0	1	0	1	0	0	1	0	0	0	0	0			9	0	0	0	0	1
A022	1	1	28	0	0	1	1	1	0	0	0	1	1	0	1	0			1	0	0	0	1	1
A024	1	1	59	0	1	1	1	1	0	1	0	0	0	0	0	1		187	1	2	0	0	0	1
A030	1	0	52	1	0	1	1	9	0	0	1	0	1	0	0	0			9	0	0	0	0	1
A034	1	1	24	1	0	1	1	0	1	0	1	1	0	1	1	1			1	0	0	0	0	1
A037	1	0	31	1	1	0	0	1	0	1	1	0	0	0	1	1			1	0	0	0	1	1
A038	1	1	19	1	1	1	1	9	1	0	0	0	0	1	0	0		152	1	2	0	0	0	1
A039	1	0	32	0	1	1	1	0	0	9	0	0	1	0	0	0			1	0	0	0	0	1
A041	1	1	20	1	0	1	0	0	0	1	1	1	0	0	1	0		167	1	2	0	0	0	1
A042	1	1	39	1	1	1	0	0	0	1	1	0	0	0	0	0			1	0	0	0	0	1
A043	1	1	45	0	0	1	1	1	0	0	1	1	0	0	1	1			1	2	0	0	0	1
A044	1	0	50	1	1	1	1	1	0	1	0	1	1	0	0	0		121	9	0	0	0	1	1
A045	1	0	41	0	1	1	0	9	0	1	0	0	0	0	0	0		174	1	2	0	0	0	1
A048	1	0	46	0	1	1	0	9	1	9	0	0	0	0	0	1		553	1	2	9	0	0	1
A050	1	0	42	1	0	1	0	1	1	0	1	0	0	0	0	0		294	1	2	0	0	0	1
A058	1	0	20	1	0	1	0	1	0	0	1	0	0	1	0	1		472	0	1	0	0	0	1
A059	1	0	31	1	0	0	0	1	1	0	0	0	1	0	0	0			1	2	0	0	0	1
A067	1	1	57	1	1	1	0	1	0	0	1	0	9	9	1	0		142	9	1	0	0	0	1
A069	1	0	20	1	0	1	0	1	0	0	1	0	9	0	0	0		110	1	2	0	0	0	1
A073	1	0	53	0	1	1	0	0	1	0	0	1	9	0	0	1		127	1	2	0	0	1	1
A078	1	0	62	1	1	1	0	1	9	1	0	1	0	9	9	0	137	137	1	9	0	0	0	1
A079	1	1	65	1	0	1	1	1	1	1	1	1	0	1	1	1		159	1	9	0	0	0	1
A080	1	0	43	1	0	1	0	0	1	1	0	0	0	0	1	0	113	113	1	1	0	0	0	1
A088	1	0	33	1	1	1	1	1	1	0	1	0	0	0	0	1	168	63	1	9	0	0	1	1
A091	1	0	49	1	0	1	1	1	1	0	0	0	0	0	1	1	138	138	1	0	0	0	0	1
A098	1	0	43	0	1	1	1	0	0	0	1	1	1	0	0	1	97	97	1	0	0	0	0	1
A101	1	1	38	0	1	1	1	0	0	0	0	0	1	1	1	0	115	115	1	0	0	0	0	1
A105	1	1	45	0	1	1	1	0	1	0	0	0	0	0	1	0	114	114	1	0	0	0	0	1
A106	1	0	26	1	1	1	0	1	0	0	1	0	0	0	0	0	11	11	1	2	0	0	0	1
A007	1	1	49	0	1	1	1	9	0	0	0	1	1	0	0	9		49	0	2	1	1	1	0
A013	1	1	32	0	0	0	1	1	1	0	1	0	0	0	1	0		8	1	9	0	1	1	0
A001	1	1	38	1	1	1	1	0	9	1	1	1	1	0	1	9		19	1	9	1	1	1	0
A002	1	0	41	1	0	1	0	1	1	1	0	0	0	0	1	9		139	1	2	0	1	1	0
A025	1	1	52	1	0	1	0	1	1	0	1	1	1	0	1	9			1	0	0	1	1	0
A082	1	1	66	1	0	1	1	1	0	0	0	1	1	1	1	0			1	0	0	1	0	0
A109	1	0	29	0	1	1	9	1	0	9	1	0	0	0	0	9			9	0	1	1	0	0
A031	1	1	39	0	1	1	0	0	1	0	1	1	1	0	1	0		42	1	2	0	0	0	0
A060	1	0	54	0	0	1	9	1	1	0	1	1	1	0	1	1			1	0	0	0	0	0
A029	1	0	36	1	0	1	1	1	1	1	1	0	0	0	0	1		7	1	2	0	1	0	3
